# Supplementary material for: Endocrine Sequelae of Mild Traumatic Brain Injury in Patients Admitted to the Emergency Department: A 12-Month Study
Source: Diagnostics (Basel). 2026 Mar 23;16(6):955. doi: 10.3390/diagnostics16060955 (PMC13026063; doi:10.3390/diagnostics16060955)
Supplement: Supplementary file 1 [file diagnostics-16-00955-s001.zip]

Archive with 1 entries (1 files):
- diagnostics-4175805-supplementary.pdf
